# Supplementary material for: Bringing Down Cancer Aircraft: Searching for Essential Hypomutated Proteins in Skin Melanoma
Source: PLoS One. 2015 Nov 13;10(11):e0142819. doi: 10.1371/journal.pone.0142819 (PMC4643971; doi:10.1371/journal.pone.0142819)
Supplement: S1 Table — Column description: Gene, EntrezGene: gene identifiers according to HGNC and NCBI Gene. Description: gene function description. skcm.dnds: dN/dS ratio calculated using SKCM data on somatic mutations. quantile.expression: percentile of gene expression (TCGA SKCM data). norm.neutral: number of synonymous SNVs (1KG data). norm.high: number of mutations with high impact functional impact (1KG data). skcm.neutral: number of synonymous SNVs (TCGA SKCM data). skcm.high: number of mutations with high impact functional impact (TCGA SKCM data). (TSV) [file pone.0142819.s001.tsv]

Gene	EntrezGene	Description	skcm.dnds	quantile.expression	norm.neutral	norm.high	skcm.neutral	skcm.high
CATSPER1	117144	cation channel, sperm associated 1 [Source:HGNC Symbol;Acc:17116]	0.081028905	0.216126639	22	24	14	4
TMPRSS9	360200	transmembrane protease, serine 9 [Source:HGNC Symbol;Acc:30079]	0.0571194	0.4255256	35	42	12	3
FGF5	2250	fibroblast growth factor 5 [Source:HGNC Symbol;Acc:3683]	0.243815626	0.325550334	2	8	6	1
TBC1D9B	23061	TBC1 domain family, member 9B (with GRAM domain) [Source:HGNC Symbol;Acc:29097]	0.089405119	0.958248825	29	16	10	0
CDH11	1009	cadherin 11, type 2, OB-cadherin (osteoblast) [Source:HGNC Symbol;Acc:1750]	0.097399868	0.663715063	16	10	12	1
PCDHGA12	26025	protocadherin gamma subfamily A, 12 [Source:HGNC Symbol;Acc:8699]	0.242866152	0.695226317	19	6	8	0
PLD2	5338	phospholipase D2 [Source:HGNC Symbol;Acc:9068]	0.134682391	0.673015088	14	9	14	0
SLC45A1	50651	solute carrier family 45, member 1 [Source:HGNC Symbol;Acc:17939]	0.133964766	0.29873856	28	8	10	0
SLC12A8	84561	solute carrier family 12, member 8 [Source:HGNC Symbol;Acc:15595]	0.202929432	0.386940391	16	24	11	7
EPB41L1	2036	erythrocyte membrane protein band 4.1-like 1 [Source:HGNC Symbol;Acc:3378]	0.078620143	0.707444967	18	8	19	3
DAPK2	23604	Calcium/calmodulin-dependent serine/threonine kinase involved in multiple cellular signaling pathways that trigger cell survival, apoptosis, and autophagy	0.237782321	0.35617116	9	7	6	1
CXCR1	3577	chemokine (C-X-C motif) receptor 1 [Source:HGNC Symbol;Acc:6026]	0.199029632	0.207865446	3	6	8	1
MIB2	142678	mindbomb E3 ubiquitin protein ligase 2 [Source:HGNC Symbol;Acc:30577]	0.246903731	0.656047489	16	5	7	0
TMEM104	54868	transmembrane protein 104 [Source:HGNC Symbol;Acc:25984]	0.212460692	0.775068019	19	8	6	0
GPR115	221393	G protein-coupled receptor 115 [Source:HGNC Symbol;Acc:19011]	0.18106782	0.250952263	16	6	19	1
TTC7A	57217	tetratricopeptide repeat domain 7A [Source:HGNC Symbol;Acc:19750]	0.203569864	0.625674004	19	7	9	0
MC2R	4158	Adrenocorticotropic hormone receptor	0.164251208	0.201187237	7	4	9	1
NRP2	8828	neuropilin 2 [Source:HGNC Symbol;Acc:8005]	0.224218843	0.978976008	21	26	9	5
LRRC15	131578	leucine rich repeat containing 15 [Source:HGNC Symbol;Acc:20818]	0.210508868	0.654860252	30	5	9	0
ZNF493	284443	zinc finger protein 493 [Source:HGNC Symbol;Acc:23708]	0.14017905	0.361513727	11	7	7	0
CRISPLD2	83716	cysteine-rich secretory protein LCCL domain containing 2 [Source:HGNC Symbol;Acc:25248]	0.119618395	0.663764531	19	11	7	1
PCDHB13	56123	protocadherin beta 13 [Source:HGNC Symbol;Acc:8684]	0.10104205	0.362849369	16	6	16	1
MRGPRX3	117195	MAS-related GPR, member X3 [Source:HGNC Symbol;Acc:17980]	0.139794056	0.531733861	3	6	7	0
SMYD1	150572	SET and MYND domain containing 1 [Source:HGNC Symbol;Acc:20986]	0.142827475	0.206727677	15	3	11	0
CCR5	1234	chemokine (C-C motif) receptor 5 (gene/pseudogene) [Source:HGNC Symbol;Acc:1606]	0.248028757	0.533959931	3	10	7	3
LRFN1	57622	leucine rich repeat and fibronectin type III domain containing 1 [Source:HGNC Symbol;Acc:29290]	0.185883514	0.440712342	8	2	8	0
ZNF195	7748	zinc finger protein 195 [Source:HGNC Symbol;Acc:12986]	0.245880026	0.496512491	7	2	6	0
UNC45A	55898	Protein unc-45 homolog A, chaperone	0.142694419	0.934009399	24	9	9	1
TMC7	79905	transmembrane channel-like 7 [Source:HGNC Symbol;Acc:23000]	0.206488953	0.348058372	11	11	17	7
RSPO1	284654	R-spondin 1 [Source:HGNC Symbol;Acc:21679]	0.244510979	0.214345783	2	7	6	5
GJB4	127534	gap junction protein, beta 4, 30.3kDa [Source:HGNC Symbol;Acc:4286]	0.206357856	0.231709127	21	30	6	4
THBS4	7060	thrombospondin 4 [Source:HGNC Symbol;Acc:11788]	0.207514576	0.590996785	20	23	11	7
ABCA3	21	ATP-binding cassette, sub-family A (ABC1), member 3 [Source:HGNC Symbol;Acc:33]	0.231126571	0.736235469	46	45	19	13
MYH9	4627	myosin, heavy chain 9, non-muscle [Source:HGNC Symbol;Acc:7579]	0.156367668	0.997378185	51	29	16	7
MYCT1	80177	myc target 1 [Source:HGNC Symbol;Acc:23172]	0.207407407	0.369725451	2	4	9	1
OR2C3	81472	olfactory receptor, family 2, subfamily C, member 3 [Source:HGNC Symbol;Acc:15005]	0.157487483	0.231857532	3	2	16	1
CAPN11	11131	calpain 11 [Source:HGNC Symbol;Acc:1478]	0.218543299	0.219193668	4	16	10	7
HBB	3043	hemoglobin, beta [Source:HGNC Symbol;Acc:4827]	0.184423322	0.513875835	5	7	7	4
SLC26A7	115111	solute carrier family 26 (anion exchanger), member 7 [Source:HGNC Symbol;Acc:14467]	0.236716681	0.256443235	11	16	11	11
CASP10	843	caspase 10, apoptosis-related cysteine peptidase [Source:HGNC Symbol;Acc:1500]	0.086876712	0.480583725	10	4	10	1
CAPN12	147968	calpain 12 [Source:HGNC Symbol;Acc:13249]	0.212812161	0.375364828	27	12	6	1
IPO13	9670	importin 13 [Source:HGNC Symbol;Acc:16853]	0.068796646	0.856987386	23	3	9	0
TNFRSF10A	8797	tumor necrosis factor receptor superfamily, member 10a [Source:HGNC Symbol;Acc:11904]	0.158707865	0.33925303	10	9	10	3
PTK2B	2185	protein tyrosine kinase 2 beta [Source:HGNC Symbol;Acc:9612]	0.237649063	0.680583725	23	15	11	4
NFATC2	4773	nuclear factor of activated T-cells, cytoplasmic, calcineurin-dependent 2 [Source:HGNC Symbol;Acc:7776]	0.200606277	0.523571605	22	7	8	1
PDPR	55066	pyruvate dehydrogenase phosphatase regulatory subunit [Source:HGNC Symbol;Acc:30264]	0.191869919	0.794558496	8	10	6	3
CYP2J2	1573	cytochrome P450, family 2, subfamily J, polypeptide 2 [Source:HGNC Symbol;Acc:2634]	0.237486991	0.387484541	11	11	6	3
EPB41L4B	54566	erythrocyte membrane protein band 4.1 like 4B [Source:HGNC Symbol;Acc:19818]	0.198631951	0.289488004	14	13	11	6
LRG1	116844	leucine-rich alpha-2-glycoprotein 1 [Source:HGNC Symbol;Acc:29480]	0.21621186	0.335394509	12	3	8	0
STOX1	219736	storkhead box 1 [Source:HGNC Symbol;Acc:23508]	0.202098118	0.282018303	15	11	7	2
SEMA6C	10500	sema domain, transmembrane domain (TM), and cytoplasmic domain, (semaphorin) 6C [Source:HGNC Symbol;Acc:10740]	0.241252881	0.427999011	11	3	9	0
PM20D1	148811	peptidase M20 domain containing 1 [Source:HGNC Symbol;Acc:26518]	0.231286127	0.31372743	6	4	8	1
NMNAT3	349565	nicotinamide nucleotide adenylyltransferase 3 [Source:HGNC Symbol;Acc:20989]	0.166180758	0.282067771	6	10	7	7
PCDHGC5	56097	Protocadherin gamma-C5	0.165909803	0.277318823	19	12	8	2
CADPS2	93664	Ca++-dependent secretion activator 2 [Source:HGNC Symbol;Acc:16018]	0.197254369	0.647044274	16	9	14	4
BMP1	649	bone morphogenetic protein 1 [Source:HGNC Symbol;Acc:1067]	0.191221208	0.841850111	23	14	6	2
ITGB5	3693	integrin, beta 5 [Source:HGNC Symbol;Acc:6160]	0.144814616	0.96754885	24	23	8	5
PLXNA2	5362	plexin A2 [Source:HGNC Symbol;Acc:9100]	0.166525194	0.741231759	47	4	11	0
SEMA4F	10505	sema domain, immunoglobulin domain (Ig), transmembrane domain (TM) and short cytoplasmic domain, (semaphorin) 4F [Source:HGNC Symbol;Acc:10734]	0.229324036	0.627949542	11	4	9	0
VPS18	57617	Vacuolar protein sorting-associated protein 18 homolog	0.181486333	0.878407123	22	3	7	0
PDIA4	9601	protein disulfide isomerase family A, member 4 [Source:HGNC Symbol;Acc:30167]	0.069029851	0.98001484	13	7	8	1
ERCC6	2074	excision repair cross-complementing rodent repair deficiency, complementation group 6 [Source:HGNC Symbol;Acc:3438]	0.24656816	0.450358645	18	32	8	7
STEAP3	55240	Metalloreductase	0.241345843	0.632995301	18	10	11	3
TGM5	9333	transglutaminase 5 [Source:HGNC Symbol;Acc:11781]	0.09506833	0.254909721	15	17	9	5
SLC5A6	8884	solute carrier family 5 (sodium/multivitamin and iodide cotransporter), member 6 [Source:HGNC Symbol;Acc:11041]	0.151898734	0.845659164	13	10	9	4
TMEM63B	55362	transmembrane protein 63B [Source:HGNC Symbol;Acc:17735]	0.201041667	0.866237942	20	2	6	0
UNC5B	219699	unc-5 homolog B (C. elegans) [Source:HGNC Symbol;Acc:12568]	0.246468792	0.660450161	30	7	13	2
NVL	4931	nuclear VCP-like [Source:HGNC Symbol;Acc:8070]	0.197244624	0.63551818	13	18	6	4
ZNFX1	57169	zinc finger, NFX1-type containing 1 [Source:HGNC Symbol;Acc:29271]	0.193415607	0.89458323	26	27	10	6
INPP5B	3633	inositol polyphosphate-5-phosphatase, 75kDa [Source:HGNC Symbol;Acc:6077]	0.162105652	0.658273559	10	18	7	5
NNT	23530	nicotinamide nucleotide transhydrogenase [Source:HGNC Symbol;Acc:7863]	0.218392365	0.910610932	17	16	6	4
MYO18A	399687	myosin XVIIIA [Source:HGNC Symbol;Acc:31104]	0.209739301	0.907791244	39	29	10	6
ENGASE	64772	endo-beta-N-acetylglucosaminidase [Source:HGNC Symbol;Acc:24622]	0.200769534	0.632500618	32	9	8	1
AKR1B1	231	aldo-keto reductase family 1, member B1 (aldose reductase) [Source:HGNC Symbol;Acc:381]	0.069127517	0.91011625	8	1	8	0
SLC9A3	6550	solute carrier family 9, subfamily A (NHE3, cation proton antiporter 3), member 3 [Source:HGNC Symbol;Acc:11073]	0.142578471	0.510363591	27	7	7	1
ADAMTS15	170689	ADAM metallopeptidase with thrombospondin type 1 motif, 15 [Source:HGNC Symbol;Acc:16305]	0.180626516	0.299975266	22	11	9	3
MLKL	197259	mixed lineage kinase domain-like [Source:HGNC Symbol;Acc:26617]	0.154859857	0.470096463	10	8	9	3
GJB5	2709	gap junction protein, beta 5, 31.1kDa [Source:HGNC Symbol;Acc:4287]	0.247676661	0.301953995	10	9	6	5
PVRL4	81607	poliovirus receptor-related 4 [Source:HGNC Symbol;Acc:19688]	0.185260705	0.378877071	11	3	11	1
EDAR	10913	ectodysplasin A receptor [Source:HGNC Symbol;Acc:2895]	0.170591787	0.206035122	17	8	9	4
SLC27A5	10998	solute carrier family 27 (fatty acid transporter), member 5 [Source:HGNC Symbol;Acc:10999]	0.234441788	0.428097947	11	10	9	3
SLC24A1	9187	solute carrier family 24 (sodium/potassium/calcium exchanger), member 1 [Source:HGNC Symbol;Acc:10975]	0.210567617	0.597477121	17	8	7	2
GCNT3	9245	glucosaminyl (N-acetyl) transferase 3, mucin type [Source:HGNC Symbol;Acc:4205]	0.192281217	0.227850606	13	5	7	1
ADAR	103	adenosine deaminase, RNA-specific [Source:HGNC Symbol;Acc:225]	0.194642252	0.988127628	23	5	6	1
UBIAD1	29914	UbiA prenyltransferase domain containing 1 [Source:HGNC Symbol;Acc:30791]	0.145680407	0.707296562	9	4	7	3
BCL2L12	83596	BCL2-like 12 (proline rich) [Source:HGNC Symbol;Acc:13787]	0.130531832	0.584763789	3	2	14	1
MRGPRX4	117196	MAS-related GPR, member X4 [Source:HGNC Symbol;Acc:17617]	0.182898948	0.3031907	11	1	9	0
XPO6	23214	exportin 6 [Source:HGNC Symbol;Acc:19733]	0.206324262	0.930002473	17	2	10	1
RHPN2	85415	rhophilin, Rho GTPase binding protein 2 [Source:HGNC Symbol;Acc:19974]	0.198754286	0.525995548	13	2	6	0
STK11IP	114790	serine/threonine kinase 11 interacting protein [Source:HGNC Symbol;Acc:19184]	0.212280108	0.68211724	11	2	8	0
SH3BP4	23677	SH3-domain binding protein 4 [Source:HGNC Symbol;Acc:10826]	0.075529041	0.911550829	35	1	8	0
