# Supplementary material for: Bringing Down Cancer Aircraft: Searching for Essential Hypomutated Proteins in Skin Melanoma
Source: PLoS One. 2015 Nov 13;10(11):e0142819. doi: 10.1371/journal.pone.0142819 (PMC4643971; doi:10.1371/journal.pone.0142819)
Supplement: S2 Table — P-values were adjusted using Benjamini-Hochberg correction for multiple comparisons. (TSV) [file pone.0142819.s002.tsv]

Class	Name	Adjusted.p.value	Genes
KEGG	axon guidance	0.0126	NFATC2, PLXNA2, SEMA4F, SEMA6C, UNC5B
GO molecular function	receptor activity	0.0197	CCR5, CXCR1, EDAR, GPR115, ITGB5, MC2R, MRGPRX3, MRGPRX4, NRP2, OR2C3, PLXNA2, SEMA4F, SEMA6C, TNFRSF10A, UNC5B
GO molecular function	transmembrane signaling receptor activity	0.0197	CCR5, CXCR1, EDAR, GPR115, MC2R, MRGPRX3, MRGPRX4, NRP2, OR2C3, PLXNA2, TNFRSF10A, UNC5B.
GO molecular function	secondary active transmembrane transporter activity	0.0197	SLC12A8, SLC24A1, SLC26A7, SLC45A1, SLC5A6, SLC9A3
GO molecular function	active transmembrane transporter activity	0.0266	ABCA3, SLC12A8, SLC24A1, SLC26A7, SLC45A1, SLC5A6, SLC9A3
GO molecular function	semaphorin receptor activity	0.029	NRP2, PLXNA2
GO molecular function	signaling receptor activity	0.029	CCR5, CXCR1, EDAR, GPR115, MC2R, MRGPRX3, MRGPRX4, OR2C3, PLXNA2, TNFRSF10A, UNC5B, NRP2
GO molecular function	transporter activity	0.029	ABCA3, CATSPER1, GJB4, HBB, IPO13, NNT, SLC12A8, SLC24A1, SLC26A7, SLC27A5, SLC45A1, SLC5A6, SLC9A3, XPO6
GO molecular function	calcium-dependent cysteine-type endopeptidase activity	0.029	CAPN11, CAPN12
GO molecular function	chemokine binding	0.029	CCR5, CXCR1
GO molecular function	G-protein coupled receptor activity	0.029	CCR5, CXCR1, GPR115, MC2R, MRGPRX3, MRGPRX4, OR2C3
GO molecular function	symporter activity	0.029	SLC12A8, SLC24A1, SLC45A1, SLC5A6
GO molecular function	antiporter activity	0.0303	SLC24A1, SLC26A7, SLC9A3
GO molecular function	signal transducer activity	0.0303	CCR5, CXCR1, EDAR, GPR115, MC2R, MIB2, MRGPRX3, MRGPRX4, NRP2, OR2C3, PLXNA2, PTK2B, TNFRSF10A, UNC5B
GO molecular function	molecular transducer activity	0.0303	CCR5, CXCR1, EDAR, GPR115, MC2R, MIB2, MRGPRX3, MRGPRX4, NRP2, OR2C3, PLXNA2, PTK2B, TNFRSF10A, UNC5B
GO molecular function	cation:cation antiporter activity	0.0384	SLC24A1, SLC9A3
GO molecular function	cytokine binding	0.0384	CCR, CXCR1, NRP2
GO molecular function	heparin binding	0.0396	CRISPLD2, NRP2, RSPO1, THBS4
GO molecular function	cysteine-type endopeptidase activity	0.0435	CAPN11, CAPN12, CASP10
GO cellular component	membrane part	2.00E-04	ABCA3, CATSPER1, CCR5, CDH11, CXCR1, CYP2J2, EDAR, EPB41L1, EPB41L4B, GCNT3, GJB4, GJB5, GPR115, INPP5B, ITGB5, LRFN1, LRRC15, MC2R, MRGPRX3, MRGPRX4, MYH9, NNT, NRP2, OR2C3, PCDHB13, PCDHGA12, PCDHGC5, PLD2, PLXNA2, PTK2B, PVRL4, SEMA4F, SEMA6C, SH3BP4, SLC12A8, SLC24A1, SLC26A7, SLC27A5, SLC45A1, SLC5A6, SLC9A3, STEAP3, TBC1D9B, TMC7, TMEM104, TMEM63B, TMPRSS9, TNFRSF10A, UBIAD1, UNC5B, VPS18
GO cellular component	integral to membrane	4.00E-04	ABCA3, CATSPER1, CCR5, CDH11, CXCR1, EDAR, GCNT3, GJB4, GJB5, GPR115, INPP5B, ITGB5, LRFN1, LRRC15, MC2R, MRGPRX3, MRGPRX4, MYH9, NNT, NRP2, OR2C3, PCDHB13, PCDHGA12, PCDHGC5, PLXNA2, PVRL4, SEMA4F, SEMA6C, SLC12A8, SLC24A1, SLC26A7, SLC27A5, SLC45A1, SLC5A6, SLC9A3, STEAP3, TBC1D9B, TMC7, TMEM104, TMEM63B, TMPRSS9, TNFRSF10A, UBIAD1, UNC5B
GO cellular component	intrinsic to membrane	4.00E-04	ABCA3, CATSPER1, CCR5, CDH11, CXCR1, EDAR, GCNT3, GJB4, GJB5, GPR115, INPP5B, ITGB5, LRFN1, LRRC15, MC2R, MRGPRX3, MRGPRX4, MYH9, NNT, NRP2, OR2C3, PCDHB13, PCDHGA12, PCDHGC5, PLXNA2, PVRL4, SEMA4F, SEMA6C, SLC12A8, SLC24A1, SLC26A7, SLC27A5, SLC45A1, SLC5A6, SLC9A3, STEAP3, TBC1D9B, TMC7, TMEM104, TMEM63B, TMPRSS9, TNFRSF10A, UBIAD1, UNC5B
GO cellular component	plasma membrane	4.00E-04	ABCA3, CASP10, CATSPER1, CCR5, CDH11, XCR1, EDAR, EPB41L1, GJB4, GJB5, GPR115, ITGB5, LRFN1, MC2R, MRGPRX3, MRGPRX4, MYH9, NFATC2, NRP2, OR2C3, PCDHB13, PCDHGA12, PCDHGC5, PLD2, PLXNA2, PTK2B, PVRL4, SEMA4F, SEMA6C, SLC24A1, SLC26A7, SLC27A5, SLC5A6, SLC9A3, STEAP3, TMPRSS9, UNC5B, XPO6
GO cellular component	cell periphery	6.00E-04	ABCA3, CASP10, CATSPER1, CCR5, CDH11, CXCR1, EDAR, EPB41L1, GJB4, GJB5, GPR115, ITGB5, LRFN1, MC2R, MRGPRX3, MRGPRX4, MYH9, NFATC2, NRP2, OR2C3, PCDHB13, PCDHGA12, PCDHGC5, PLD2, PLXNA2, PTK2B, PVRL4, SEMA4F, SEMA6C, SLC24A1, SLC26A7, SLC27A5, SLC5A6, SLC9A3, STEAP3, TMPRSS9, UNC5B, XPO6
GO cellular component	membrane	0.0019	ABCA3, CADPS2, CASP10, CATSPER1, CCR5, CDH11, CXCR1, CYP2J2, EDAR, EPB41L1, EPB41L4B, GCNT3, GJB4, GJB5, GPR115, INPP5B, ITGB5, LRFN1, LRG1, LRRC15, MC2R, MRGPRX3, MRGPRX4, MYH9, NFATC2, NNT, NRP2, OR2C3, PCDHB13, PCDHGA12, PCDHGC5, PLD2, PLXNA2, PTK2B, PVRL4, SEMA4F, SEMA6C, SH3BP4, SLC12A8, SLC24A1, SLC26A7, SLC27A5, SLC45A1, SLC5A6, SLC9A3, STEAP3, TBC1D9B, TMC7, TMEM104, TMEM63B, TMPRSS9, TNF…
GO cellular component	semaphorin receptor complex	0.0112	NRP2, PLXNA2
GO cellular component	brush border membrane	0.0286	PLD2, SLC5A6, SLC9A3
GO cellular component	connexon complex	0.0381	GJB4, GJB5
Drug associated genes	enfuvirtide	0.0153	CCR5, PDIA4
Drug associated genes	ribavirin	0.0153	ADAR, CCR5, NMNAT3
Drug associated genes	naloxone	0.0153	MRGPRX3, MRGPRX4
